# Supplementary material for: The Heat Stress Transcription Factor LlHsfA4 Enhanced Basic Thermotolerance through Regulating ROS Metabolism in Lilies (Lilium Longiflorum)
Source: Int J Mol Sci. 2022 Jan 5;23(1):572. doi: 10.3390/ijms23010572 (PMC8745440; doi:10.3390/ijms23010572)
Supplement: Supplementary file 1 [file ijms-23-00572-s001.zip]

Archive with 1 entries (1 files):
- ijms-1481980-supplementary.pdf
